# Supplementary material for: Population Structure of a Widespread Species under Balancing Selection: The Case of Arbutus unedo L
Source: Front Plant Sci. 2016 Jan 13;6:1264. doi: 10.3389/fpls.2015.01264 (PMC4710743; doi:10.3389/fpls.2015.01264)
Supplement: Supplementary file 2 [file DataSheet1.ZIP]

Archive with 1 entries (1 files):
- Arbutus unedo-Santiso et al.-AFLP.kmz
